# Supplementary material for: Nuclearity enlargement from [PW9O34@Ag51] to [(PW9O34)2@Ag72] and 2D and 3D network formation driven by bipyridines
Source: Nat Commun. 2022 Apr 4;13:1802. doi: 10.1038/s41467-022-29370-w (PMC8979969; doi:10.1038/s41467-022-29370-w)
Supplement: Supplementary file 3 — Supplementary Data 1 [file 41467_2022_29370_MOESM3_ESM.xlsx]

## Sheet: Sheet1
Supplementary Data 1. Selected calculated orbitals and compositions (%) of model SD/Ag51b.
HOMO-19					HOMO-16					HOMO-13
Ag	S	OL	OC	W	Ag	S	OL	OC	W	Ag	S	OL	OC	W
37	29	30	-	-	40	27	30	-	-	36	29	31	-	-
HOMO-12					HOMO-11					HOMO-10
Ag	S	OL	OC	W	Ag	S	OL	OC	W	Ag	S	OL	OC	W
46	28	20	-	-	51	30	17	-	-	37	29	27	-	-
HOMO-9					HOMO-8					HOMO-7
Ag	S	OL	OC	W	Ag	S	OL	OC	W	Ag	S	OL	OC	W
42	43	12	-	-	40	34	19	-	-	38	26	29	-	-
HOMO-6					HOMO-5					HOMO-4
Ag	S	OL	OC	W	Ag	S	OL	OC	W	Ag	S	OL	OC	W
42	29	23	-	-	41	32	21	-	-	43	34	18	-	-
HOMO-3					HOMO-2					HOMO-1
Ag	S	OL	OC	W	Ag	S	OL	OC	W	Ag	S	OL	OC	W
44	33	20	-	-	42	35	19	-	-	44	35	18	-	-
HOMO					LUMO					LUMO+1
Ag	S	OL	OC	W	Ag	S	OL	OC	W	Ag	S	OL	OC	W
43	36	16	-	-	9	-	-	25	65	13	-	-	24	59
LUMO+2					LUMO+3					LUMO+4
Ag	S	OL	OC	W	Ag	S	OL	OC	W	Ag	S	OL	OC	W
23	-	-	21	51	69	-	-	9	14	33	-	-	19	44
LUMO+5					LUMO+6					LUMO+7
Ag	S	OL	OC	W	Ag	S	OL	OC	W	Ag	S	OL	OC	W
53	-	-	14	26	18	-	-	24	55	44	-	-	15	35
LUMO+8					LUMO+9					LUMO+10
Ag	S	OL	OC	W	Ag	S	OL	OC	W	Ag	S	OL	OC	W
35	-	-	20	41	58	-	-	16	20	24	-	-	24	50
LUMO+11					LUMO+12					LUMO+17
Ag	S	OL	OC	W	Ag	S	OL	OC	W	Ag	S	OL	OC	W
41	-	-	18	37	18	-	-	25	55	47	-	-	14	29
Note: The isovalue and density were set to 0.01 and 0.0004, respectively; OL: O atoms in the surface carboxylic ligands; OC: O atoms in the inner PW9O34 core.
