# Supplementary material for: Nuclearity enlargement from [PW9O34@Ag51] to [(PW9O34)2@Ag72] and 2D and 3D network formation driven by bipyridines
Source: Nat Commun. 2022 Apr 4;13:1802. doi: 10.1038/s41467-022-29370-w (PMC8979969; doi:10.1038/s41467-022-29370-w)
Supplement: Supplementary file 4 — Supplementary Data 2 [file 41467_2022_29370_MOESM4_ESM.xlsx]

## Sheet: Sheet1
Supplementary Data 2. Selected bond lengths (Å) and angles (o) for SD/Ag51b, SD/Ag72a and SD/Ag72c.
SD/Ag51b
Ag1—Ag46	3.095 (17)	Ag25—S21	2.498 (6)
Ag1—S9	2.327 (10)	Ag26—Ag27	3.351 (3)
Ag1—S16	2.430 (9)	Ag26—Ag49	2.875 (3)
Ag2—Ag3	2.998 (3)	Ag26—O48	2.280 (17)
Ag2—Ag6	2.845 (4)	Ag26—O49	2.52 (2)
Ag2—O42	2.45 (3)	Ag26—S12	2.656 (6)
Ag2—S15	2.457 (7)	Ag26—S21	2.626 (7)
Ag2—S16	2.499 (6)	Ag27—Ag28	3.026 (3)
Ag3—Ag30	2.845 (4)	Ag27—O9	2.538 (18)
Ag3—Ag31	2.919 (4)	Ag27—S13	2.457 (6)
Ag3—S8	2.427 (7)	Ag27—S21	2.411 (6)
Ag3—S15	2.403 (7)	Ag28—Ag29	3.137 (2)
Ag4—Ag32	3.147 (7)	Ag28—Ag50	2.917 (2)
Ag4—Ag51	3.001 (5)	Ag28—O15	2.419 (14)
Ag4—O72	2.429 (19)	Ag28—S13	2.469 (5)
Ag4—S2	2.492 (8)	Ag28—S25	2.502 (6)
Ag4—S8	2.415 (9)	Ag29—Ag30	3.061 (3)
Ag5—Ag15	2.989 (4)	Ag29—Ag50	3.056 (3)
Ag5—Ag8	3.028 (3)	Ag29—O71	2.36 (2)
Ag5—Ag39	3.142 (4)	Ag29—S14	2.451 (6)
Ag5—O3	2.366 (13)	Ag29—S25	2.522 (6)
Ag5—S4	2.624 (7)	Ag30—O63	2.33 (3)
Ag5—S11	2.492 (6)	Ag30—S14	2.446 (6)
Ag15—Ag7	3.098 (4)	Ag30—S15	2.515 (7)
Ag15—Ag49	2.878 (4)	Ag31—Ag32	3.000 (3)
Ag15—O8	2.415 (15)	Ag31—O44	2.40 (2)
Ag15—O65	2.46 (3)	Ag31—S8	2.504 (7)
Ag15—S11	2.435 (7)	Ag31—S14	2.486 (6)
Ag15—S20	2.589 (8)	Ag32—Ag33	3.230 (3)
Ag7—O29	2.389 (14)	Ag32—Ag51	3.127 (3)
Ag7—O33	2.434 (17)	Ag32—O43	2.44 (2)
Ag7—O52	2.41 (3)	Ag32—O73	2.39 (3)
Ag7—S11	2.409 (6)	Ag32—S7	2.499 (7)
Ag8—O27	2.384 (16)	Ag32—S8	2.503 (7)
Ag8—O28	2.301 (16)	Ag33—Ag34	2.941 (3)
Ag8—O36	2.44 (3)	Ag33—O32	2.535 (17)
Ag8—S11	2.407 (7)	Ag33—O45	2.24 (3)
Ag9—Ag10	2.916 (3)	Ag33—S7	2.444 (7)
Ag9—Ag13	3.045 (3)	Ag34—Ag35	3.314 (3)
Ag9—O28	2.504 (13)	Ag34—Ag37	3.292 (4)
Ag9—S10	2.453 (7)	Ag34—S6	2.413 (6)
Ag9—S18	2.438 (7)	Ag34—S7	2.409 (7)
Ag10—Ag11	2.872 (3)	Ag35—Ag36	3.330 (3)
Ag10—Ag12	3.213 (3)	Ag35—S6	2.395 (6)
Ag10—Ag13	2.868 (3)	Ag35—S13	2.434 (6)
Ag10—O39	2.46 (2)	Ag36—Ag37	3.098 (4)
Ag10—S17	2.452 (6)	Ag36—Ag38	3.052 (3)
Ag10—S18	2.470 (7)	Ag36—O47	2.29 (2)
Ag11—Ag12	3.189 (3)	Ag36—S6	2.516 (6)
Ag11—O33	2.485 (12)	Ag36—S12	2.476 (6)
Ag11—S18	2.429 (7)	Ag37—Ag38	3.016 (3)
Ag11—S19	2.454 (7)	Ag37—O58	2.41 (3)
Ag12—Ag17	3.233 (3)	Ag37—S5	2.487 (7)
Ag12—O30	2.459 (12)	Ag37—S6	2.499 (6)
Ag12—O68	2.43 (2)	Ag38—S5	2.472 (7)
Ag12—S17	2.493 (7)	Ag38—S12	2.469 (7)
Ag12—S19	2.551 (8)	Ag39—Ag40	3.001 (4)
Ag13—Ag14	3.181 (3)	Ag39—Ag41	2.888 (3)
Ag13—O40	2.40 (2)	Ag39—S4	2.458 (7)
Ag13—O74	2.562 (18)	Ag39—S5	2.431 (7)
Ag13—S10	2.575 (8)	Ag40—Ag41	3.192 (3)
Ag13—S17	2.884 (6)	Ag40—O4	2.520 (18)
Ag14—Ag6	3.028 (4)	Ag40—O57	2.42 (2)
Ag14—O34	2.439 (18)	Ag40—S1	2.488 (7)
Ag14—S16	2.481 (6)	Ag40—S5	2.519 (7)
Ag14—S17	2.435 (7)	Ag41—Ag42	2.921 (3)
Ag6—S16	2.527 (8)	Ag41—Ag48	2.950 (2)
Ag6—S22	2.397 (10)	Ag41—O53	2.29 (3)
Ag16—Ag17	3.192 (3)	Ag41—S1	2.478 (7)
Ag16—Ag19	2.906 (3)	Ag41—S4	2.477 (6)
Ag16—S22	2.326 (10)	Ag42—Ag43	3.135 (3)
Ag16—S24	2.412 (8)	Ag42—Ag48	3.022 (3)
Ag17—Ag22	2.964 (3)	Ag42—O54	2.48 (3)
Ag17—O67	2.30 (2)	Ag42—O55	2.41 (3)
Ag17—S19	2.495 (6)	Ag42—S1	2.675 (7)
Ag17—S24	2.455 (6)	Ag42—S3	2.530 (7)
Ag18—Ag19	3.015 (4)	Ag43—Ag51	3.099 (3)
Ag18—Ag24	3.103 (3)	Ag43—O26	2.560 (15)
Ag18—O60	2.31 (3)	Ag43—S1	2.375 (6)
Ag18—S23	2.507 (13)	Ag43—S2	2.440 (6)
Ag18—S24	2.519 (8)	Ag44—Ag45	3.062 (3)
Ag19—Ag21	2.922 (4)	Ag44—S2	2.378 (6)
Ag19—S24	2.433 (6)	Ag44—S9	2.428 (7)
Ag19—S25	2.394 (6)	Ag45—Ag46	2.989 (3)
Ag20—Ag21	2.949 (6)	Ag45—Ag47	2.980 (3)
Ag20—Ag30	3.231 (4)	Ag45—O56	2.39 (3)
Ag20—O61	2.23 (6)	Ag45—O70	2.42 (3)
Ag20—S15	2.562 (8)	Ag45—S3	2.526 (7)
Ag20—S22	2.437 (12)	Ag45—S9	2.603 (7)
Ag21—Ag29	3.237 (4)	Ag46—Ag47	3.033 (3)
Ag21—O62	2.19 (6)	Ag46—O37	2.40 (4)
Ag21—O64	2.49 (4)	Ag46—S9	2.419 (7)
Ag21—S25	2.458 (7)	Ag46—S10	2.490 (7)
Ag22—S19	2.447 (7)	Ag47—O36	2.59 (3)
Ag22—S23	2.418 (10)	Ag47—S3	2.486 (7)
Ag23—Ag24	3.045 (5)	Ag47—S10	2.496 (8)
Ag23—Ag25	3.073 (3)	Ag48—O27	2.472 (14)
Ag23—O29	2.535 (18)	Ag48—O35	2.47 (2)
Ag23—O51	2.56 (3)	Ag48—S3	2.501 (7)
Ag23—S20	2.392 (10)	Ag48—S4	2.485 (7)
Ag23—S23	2.436 (12)	Ag49—S12	2.386 (7)
Ag24—Ag25	3.004 (3)	Ag49—S20	2.407 (8)
Ag24—O59	2.36 (2)	Ag50—O46	2.38 (3)
Ag24—S21	2.528 (7)	Ag50—S13	2.559 (6)
Ag24—S23	2.618 (10)	Ag50—S14	2.466 (6)
Ag25—Ag26	2.995 (3)	Ag51—O6	2.455 (15)
Ag25—Ag49	2.935 (3)	Ag51—S2	2.504 (7)
Ag25—O50	2.29 (2)	Ag51—S7	2.563 (6)
Ag25—S20	2.495 (7)
S9—Ag1—S16	164.9 (4)	O48—Ag26—S21	99.7 (6)
O42—Ag2—S15	97.3 (9)	O49—Ag26—S12	92.1 (7)
O42—Ag2—S16	99.7 (10)	O49—Ag26—S21	102.5 (7)
S15—Ag2—S16	147.4 (3)	S21—Ag26—S12	149.1 (2)
S15—Ag3—S8	159.0 (2)	S13—Ag27—O9	83.9 (4)
O72—Ag4—S2	101.0 (10)	S21—Ag27—O9	100.2 (4)
S8—Ag4—O72	109.7 (10)	S21—Ag27—S13	168.2 (2)
S8—Ag4—S2	148.2 (3)	O15—Ag28—S13	139.1 (4)
O3—Ag5—S4	93.1 (4)	O15—Ag28—S25	88.0 (4)
O3—Ag5—S11	134.4 (4)	S13—Ag28—S25	131.94 (19)
S11—Ag5—S4	129.2 (2)	O71—Ag29—S14	110.2 (7)
O8—Ag15—O65	107.0 (10)	O71—Ag29—S25	100.2 (7)
O8—Ag15—S11	121.2 (4)	S14—Ag29—S25	145.5 (2)
O8—Ag15—S20	97.8 (4)	O63—Ag30—S14	111.3 (11)
O65—Ag15—S20	82.4 (8)	O63—Ag30—S15	95.2 (11)
S11—Ag15—O65	111.5 (11)	S14—Ag30—S15	149.9 (2)
S11—Ag15—S20	129.4 (2)	O44—Ag31—S8	111.3 (7)
O29—Ag7—O33	85.2 (6)	O44—Ag31—S14	91.9 (7)
O29—Ag7—O52	99.1 (10)	S14—Ag31—S8	142.8 (2)
O29—Ag7—S11	132.7 (4)	O43—Ag32—S7	107.8 (6)
O52—Ag7—O33	80.5 (8)	O43—Ag32—S8	104.3 (6)
S11—Ag7—O33	130.2 (4)	O73—Ag32—O43	83.0 (10)
S11—Ag7—O52	115.0 (8)	O73—Ag32—S7	116.6 (7)
O27—Ag8—O36	88.0 (6)	O73—Ag32—S8	90.3 (9)
O27—Ag8—S11	127.9 (4)	S7—Ag32—S8	139.9 (2)
O28—Ag8—O27	87.3 (5)	O45—Ag33—O32	121.2 (9)
O28—Ag8—O36	82.6 (7)	O45—Ag33—S7	150.9 (9)
O28—Ag8—S11	131.1 (5)	S7—Ag33—O32	84.5 (4)
S11—Ag8—O36	125.0 (6)	S7—Ag34—S6	155.3 (2)
S10—Ag9—O28	87.3 (4)	S6—Ag35—S13	170.9 (2)
S18—Ag9—O28	94.4 (4)	O47—Ag36—S6	97.9 (6)
S18—Ag9—S10	166.0 (3)	O47—Ag36—S12	107.3 (6)
O39—Ag10—S18	100.6 (9)	S12—Ag36—S6	154.0 (2)
S17—Ag10—O39	105.2 (9)	O58—Ag37—S5	99.5 (8)
S17—Ag10—S18	153.8 (2)	O58—Ag37—S6	104.4 (8)
S18—Ag11—O33	110.3 (4)	S5—Ag37—S6	155.2 (2)
S18—Ag11—S19	164.1 (2)	S12—Ag38—S5	151.4 (2)
S19—Ag11—O33	81.1 (4)	S5—Ag39—S4	168.0 (3)
O30—Ag12—S17	97.4 (4)	O57—Ag40—O4	99.1 (9)
O30—Ag12—S19	87.4 (4)	O57—Ag40—S1	105.5 (9)
O68—Ag12—O30	101.8 (7)	O57—Ag40—S5	99.3 (9)
O68—Ag12—S17	108.4 (6)	S1—Ag40—O4	96.2 (4)
O68—Ag12—S19	100.8 (6)	S1—Ag40—S5	154.3 (2)
S17—Ag12—S19	148.6 (2)	S5—Ag40—O4	85.9 (4)
O40—Ag13—O74	88.8 (11)	O53—Ag41—S1	107.6 (7)
O40—Ag13—S10	111.6 (8)	O53—Ag41—S4	112.1 (7)
O40—Ag13—S17	92.9 (7)	S4—Ag41—S1	140.0 (2)
O74—Ag13—S10	111.7 (6)	O54—Ag42—S1	90.5 (7)
O74—Ag13—S17	87.5 (7)	O54—Ag42—S3	107.1 (6)
S10—Ag13—S17	148.5 (2)	O55—Ag42—O54	94.1 (12)
O34—Ag14—S16	84.3 (4)	O55—Ag42—S1	90.5 (10)
S17—Ag14—O34	100.4 (4)	O55—Ag42—S3	109.3 (10)
S17—Ag14—S16	168.5 (3)	S3—Ag42—S1	152.0 (2)
S22—Ag6—S16	138.3 (3)	S1—Ag43—O26	104.2 (4)
S22—Ag16—S24	172.1 (3)	S1—Ag43—S2	170.4 (2)
O67—Ag17—S19	103.3 (6)	S2—Ag43—O26	83.8 (4)
O67—Ag17—S24	106.9 (6)	S2—Ag44—S9	168.5 (2)
S24—Ag17—S19	148.4 (2)	O56—Ag45—O70	94.1 (13)
O60—Ag18—S23	115.7 (9)	O56—Ag45—S3	104.1 (9)
O60—Ag18—S24	110.4 (8)	O56—Ag45—S9	94.2 (10)
S23—Ag18—S24	126.5 (3)	O70—Ag45—S3	107.3 (6)
S25—Ag19—S24	157.8 (2)	O70—Ag45—S9	92.1 (6)
O61—Ag20—S15	128.2 (14)	S3—Ag45—S9	152.0 (2)
O61—Ag20—S22	112.5 (17)	O37—Ag46—S9	105.2 (15)
S22—Ag20—S15	108.4 (3)	O37—Ag46—S10	94.5 (15)
O62—Ag21—O64	96.3 (19)	S9—Ag46—S10	160.0 (3)
O62—Ag21—S25	146.8 (14)	S3—Ag47—O36	108.3 (5)
S25—Ag21—O64	96.9 (10)	S3—Ag47—S10	148.2 (2)
S23—Ag22—S19	164.2 (3)	S10—Ag47—O36	91.1 (5)
O29—Ag23—O51	111.2 (7)	O27—Ag48—S3	87.5 (4)
S20—Ag23—O29	100.4 (4)	O27—Ag48—S4	96.5 (4)
S20—Ag23—O51	90.9 (8)	O35—Ag48—O27	107.7 (7)
S20—Ag23—S23	164.8 (3)	O35—Ag48—S3	104.2 (8)
S23—Ag23—O29	80.7 (4)	O35—Ag48—S4	88.8 (8)
S23—Ag23—O51	102.9 (8)	S4—Ag48—S3	164.6 (2)
O59—Ag24—S21	102.4 (6)	S12—Ag49—S20	174.8 (3)
O59—Ag24—S23	102.4 (7)	O46—Ag50—S13	81.1 (8)
S21—Ag24—S23	155.2 (3)	O46—Ag50—S14	120.0 (8)
O50—Ag25—S20	108.1 (7)	S14—Ag50—S13	155.2 (2)
O50—Ag25—S21	114.6 (6)	O6—Ag51—S2	145.8 (4)
S20—Ag25—S21	133.6 (2)	O6—Ag51—S7	87.8 (4)
O48—Ag26—O49	94.7 (8)	S2—Ag51—S7	123.7 (2)
O48—Ag26—S12	106.1 (6)
SD/Ag72a
Ag1—Ag2	3.095(16)	Ag36—Ag37	3.132(4)
Ag1—Ag3	3.048(18)	Ag36—S1	2.457(8)
Ag1—S9	2.46(2)	Ag36—O24	2.316(18)
Ag1—S14	2.27(2)	Ag36—O40	2.30(2)
Ag2—Ag3	3.252(10)	Ag37—Ag48	3.145(4)
Ag2—S5	2.466(14)	Ag37—S1	2.621(8)
Ag2—S9	2.695(15)	Ag37—O12	2.566(18)
Ag2—O20	2.55(2)	Ag37—O34	2.333(16)
Ag2—O23	2.55(2)	Ag37—O35	2.388(18)
Ag3—Ag4	3.045(13)	Ag37—O38	2.48(2)
Ag3—Ag22	3.214(8)	Ag38—Ag39	3.368(4)
Ag3—S5	2.459(16)	Ag38—S2	2.438(11)
Ag3—S14	2.497(15)	Ag38—S29	2.405(11)
Ag4—Ag5	2.577(15)	Ag39—Ag40	2.881(5)
Ag4—Ag20	3.163(12)	Ag39—S28	2.417(14)
Ag4—S5	2.799(17)	Ag39—S29	2.565(10)
Ag4—S20	2.560(19)	Ag39—O64	2.57(2)
Ag4—S42	2.650(16)	Ag39—N11	2.270(13)
Ag5—Ag25	3.226(11)	Ag40—Ag41	3.094(5)
Ag5—S4	2.74(2)	Ag40—Ag42	3.149(5)
Ag5—S5	2.547(18)	Ag40—Ag54	3.310(6)
Ag5—S42	2.586(17)	Ag40—S29	2.588(12)
Ag5—O25	2.53(2)	Ag40—S38	2.470(12)
Ag6—S9	2.411(13)	Ag40—O78	2.45(6)
Ag6—S10	2.366(13)	Ag41—Ag42	2.965(5)
Ag6—O8	2.58(2)	Ag41—S29	2.426(9)
Ag7—Ag11	3.214(10)	Ag41—S30	2.410(10)
Ag7—S11	2.506(18)	Ag41—O48	2.58(2)
Ag7—N7i	2.4(3)	Ag42—Ag55	2.935(5)
Ag8—Ag60	2.709(11)	Ag42—S30	2.513(11)
Ag8—Ag66	3.054(13)	Ag42—S38	2.541(12)
Ag8—S34	2.50(2)	Ag42—O85	2.50(5)
Ag8—S37	2.626(15)	Ag43—Ag56	2.924(4)
Ag8—S41	2.60(2)	Ag43—S30	2.611(10)
Ag8—O61	2.58(3)	Ag43—S39	2.587(10)
Ag9—Ag10	3.176(5)	Ag43—O53	2.60(2)
Ag9—Ag16	2.932(6)	Ag43—O60	2.55(2)
Ag9—Ag17	3.294(6)	Ag43—O67	2.477(18)
Ag9—Ag72	2.957(8)	Ag44—Ag57	3.255(6)
Ag9—S12	2.388(13)	Ag44—S31	2.380(12)
Ag9—S16	2.418(14)	Ag44—S39	2.392(12)
Ag10—S12	2.599(11)	Ag45—Ag46	2.926(5)
Ag10—S14	2.677(13)	Ag45—S21	2.478(10)
Ag10—S15	2.632(12)	Ag45—S31	2.412(14)
Ag11—S10	2.383(15)	Ag45—N3i	2.34(14)
Ag11—S11	2.395(17)	Ag46—Ag47	3.273(5)
Ag12—Ag72	3.049(6)	Ag46—S21	2.693(10)
Ag12—S11	2.517(13)	Ag46—S23	2.590(11)
Ag12—S13	2.559(12)	Ag46—O42	2.46(2)
Ag12—O17	2.569(18)	Ag46—O83	2.29(5)
Ag12—O18	2.58(2)	Ag47—Ag48	2.915(5)
Ag13—Ag16	2.966(5)	Ag47—S23	2.401(11)
Ag13—S13	2.416(11)	Ag47—S24	2.352(12)
Ag13—S19	2.399(11)	Ag48—S22	2.401(9)
Ag14—Ag15	2.851(5)	Ag48—S23	2.443(9)
Ag14—S17	2.482(12)	Ag49—Ag50	2.801(4)
Ag14—S19	2.603(11)	Ag49—S22	2.442(9)
Ag14—N1ii	2.267(18)	Ag49—S26	2.510(8)
Ag15—Ag17	3.132(6)	Ag49—O12	2.527(18)
Ag15—S16	2.532(14)	Ag50—Ag51	3.106(4)
Ag15—S17	2.884(13)	Ag50—Ag70	3.056(5)
Ag15—S19	2.766(12)	Ag50—S25	2.382(11)
Ag15—O71	2.36(5)	Ag50—S26	2.476(10)
Ag16—S13	2.521(14)	Ag50—O70	2.42(3)
Ag16—S16	2.508(16)	Ag51—S26	2.494(10)
Ag17—Ag18	2.983(5)	Ag51—S27	2.488(11)
Ag17—Ag19	3.298(5)	Ag51—N4	2.288(16)
Ag17—S15	2.517(12)	Ag52—Ag61	3.300(4)
Ag17—S16	2.751(14)	Ag52—Ag67	3.240(5)
Ag17—S17	2.513(12)	Ag52—S27	2.461(10)
Ag17—O30	2.55(2)	Ag52—S40	2.455(12)
Ag18—Ag19	3.105(5)	Ag52—O68	2.55(2)
Ag18—Ag21	3.027(6)	Ag53—Ag71	2.983(5)
Ag18—Ag22	2.945(6)	Ag53—S28	2.511(12)
Ag18—S15	2.508(12)	Ag53—S40	2.594(11)
Ag18—S18	2.469(12)	Ag53—O51	2.562(18)
Ag19—S17	2.538(12)	Ag54—Ag55	3.364(6)
Ag19—S18	2.538(12)	Ag54—Ag71	3.004(5)
Ag19—O16	2.524(18)	Ag54—S28	2.466(16)
Ag20—Ag21	3.032(5)	Ag54—S36	2.549(14)
Ag20—S18	2.425(13)	Ag54—S38	2.623(12)
Ag20—S42	2.408(13)	Ag55—Ag56	3.123(5)
Ag20—O33	2.58(2)	Ag55—Ag65	3.047(6)
Ag21—Ag22	3.134(6)	Ag55—S35	2.388(12)
Ag21—S18	2.521(12)	Ag55—S38	2.426(11)
Ag21—S20	2.432(18)	Ag55—O62	2.59(2)
Ag21—N8	2.34(5)	Ag56—S30	2.623(11)
Ag22—S15	2.430(13)	Ag56—S35	2.445(12)
Ag22—S20	2.388(16)	Ag56—S39	2.718(12)
Ag22—O28	2.55(2)	Ag56—O76	2.29(4)
Ag23—Ag24	3.126(5)	Ag57—S32	2.491(15)
Ag23—S3	2.494(10)	Ag57—S39	2.464(12)
Ag23—S42	2.511(13)	Ag57—N5i	2.37(4)
Ag23—N9iii	2.359(17)	Ag58—Ag59	3.033(6)
Ag24—Ag68	2.894(4)	Ag58—Ag60	3.223(7)
Ag24—S3	2.483(10)	Ag58—Ag65	3.029(5)
Ag24—S4	2.416(15)	Ag58—S32	2.477(13)
Ag24—O79	2.55(4)	Ag58—S34	2.561(15)
Ag25—S4	2.323(14)	Ag58—S35	2.756(12)
Ag25—S6	2.329(13)	Ag59—Ag60	3.133(7)
Ag26—Ag27	2.932(5)	Ag59—Ag63	2.958(6)
Ag26—S6	2.379(13)	Ag59—S32	2.385(14)
Ag26—S7	2.427(11)	Ag59—S33	2.427(13)
Ag27—Ag35	3.103(4)	Ag59—O55	2.53(2)
Ag27—S2	2.389(9)	Ag60—Ag62	3.295(6)
Ag27—S7	2.435(10)	Ag60—S33	2.438(12)
Ag28—Ag29	3.077(5)	Ag60—S34	2.415(14)
Ag28—Ag31	3.023(4)	Ag61—Ag70	3.054(5)
Ag28—S7	2.661(11)	Ag61—S27	2.417(11)
Ag28—S8	2.613(10)	Ag61—S41	2.416(11)
Ag28—O8	2.48(2)	Ag62—Ag64	3.364(6)
Ag28—O73	2.26(7)	Ag62—S24	2.490(12)
Ag29—S8	2.504(10)	Ag62—S33	2.627(13)
Ag29—S10	2.423(14)	Ag62—S41	2.534(12)
Ag29—N10	2.326(17)	Ag62—O43	2.426(19)
Ag30—S19	2.399(11)	Ag63—S31	2.444(13)
Ag30—S22	2.374(10)	Ag63—S33	2.470(13)
Ag31—Ag36	3.349(4)	Ag63—O42	2.40(2)
Ag31—S7	2.901(10)	Ag63—O84	2.48(5)
Ag31—S8	2.465(8)	Ag64—S24	2.366(11)
Ag31—O9	2.491(19)	Ag64—S25	2.381(11)
Ag31—O39	2.293(19)	Ag64—O44	2.58(2)
Ag31—O40	2.58(2)	Ag65—Ag66	3.257(6)
Ag32—Ag36	3.315(4)	Ag65—S34	2.794(13)
Ag32—Ag46	3.119(4)	Ag65—S35	2.626(12)
Ag32—S21	2.428(9)	Ag65—S36	2.616(12)
Ag32—S23	2.935(9)	Ag66—Ag67	3.015(6)
Ag32—O24	2.530(19)	Ag66—Ag71	3.026(6)
Ag32—O34	2.296(17)	Ag66—S36	2.403(13)
Ag32—O38	2.41(2)	Ag66—S37	2.380(15)
Ag33—Ag34	3.175(3)	Ag67—Ag71	3.075(5)
Ag33—Ag35	3.268(3)	Ag67—S37	2.445(14)
Ag33—Ag68	3.030(3)	Ag67—S40	2.484(13)
Ag33—S1	2.923(8)	Ag67—N6	2.32(3)
Ag33—S3	2.571(9)	Ag68—S2	2.422(9)
Ag33—O11	2.397(19)	Ag68—S3	2.459(9)
Ag33—O36	2.393(18)	Ag68—O10	2.540(18)
Ag33—O37	2.36(2)	Ag68—O36	2.599(18)
Ag34—Ag37	3.188(3)	Ag69—S8	2.433(10)
Ag34—Ag49	3.061(3)	Ag69—S21	2.437(10)
Ag34—S1	2.834(9)	Ag69—O24	2.550(19)
Ag34—S26	2.550(9)	Ag69—O40	2.52(2)
Ag34—O11	2.37(2)	Ag70—S25	2.418(11)
Ag34—O12	2.468(19)	Ag70—S27	2.567(10)
Ag34—O37	2.376(19)	Ag70—N2	2.306(18)
Ag35—Ag36	3.070(4)	Ag71—S36	2.499(12)
Ag35—S1	2.614(9)	Ag71—S40	2.498(13)
Ag35—O9	2.530(19)	Ag71—O81	2.42(5)
Ag35—O10	2.359(19)	Ag72—S12	2.509(13)
Ag35—O36	2.537(17)	Ag72—S13	2.526(12)
Ag35—O39	2.35(2)
S5—Ag2—S9	118.1(5)	O39—Ag35—S1	123.0(5)
S5—Ag2—O20	91.7(6)	O39—Ag35—O9	76.9(7)
S5—Ag2—O23	119.3(6)	O39—Ag35—O10	138.6(7)
O20—Ag2—S9	143.8(6)	O39—Ag35—O36	108.0(6)
O23—Ag2—S9	111.8(6)	O24—Ag36—S1	138.0(5)
O23—Ag2—O20	63.2(6)	O40—Ag36—S1	140.2(6)
S5—Ag3—S14	147.8(5)	O40—Ag36—O24	81.8(7)
S20—Ag4—S5	111.5(6)	O12—Ag37—S1	88.8(4)
S20—Ag4—S42	131.8(7)	O34—Ag37—S1	120.4(5)
S42—Ag4—S5	111.4(5)	O34—Ag37—O12	104.2(6)
Ag4—Ag5—S4	165.4(6)	O34—Ag37—O35	140.0(6)
Ag4—Ag5—S42	61.8(5)	O34—Ag37—O38	76.7(6)
S5—Ag5—S4	125.8(6)	O35—Ag37—S1	96.9(5)
S5—Ag5—S42	122.6(6)	O35—Ag37—O12	89.6(6)
S42—Ag5—S4	109.8(6)	O35—Ag37—O38	76.6(6)
O25—Ag5—S4	73.2(6)	O38—Ag37—S1	111.1(5)
O25—Ag5—S5	90.5(6)	O38—Ag37—O12	156.7(6)
O25—Ag5—S42	92.8(6)	S29—Ag38—S2	168.0(3)
S9—Ag6—O8	100.5(6)	S28—Ag39—S29	127.2(4)
S10—Ag6—S9	165.0(6)	S28—Ag39—O64	94.6(6)
S10—Ag6—O8	94.5(6)	S29—Ag39—O64	91.2(5)
N7i—Ag7—S11	108(10)	N11—Ag39—S28	122.6(7)
S34—Ag8—S37	113.2(8)	N11—Ag39—S29	110.0(7)
S34—Ag8—S41	125.1(5)	N11—Ag39—O64	88.0(7)
S34—Ag8—O61	96.7(8)	S38—Ag40—S29	148.6(3)
S41—Ag8—S37	121.3(8)	O78—Ag40—S29	93.2(14)
O61—Ag8—S37	74.1(7)	O78—Ag40—S38	117.3(14)
O61—Ag8—S41	91.4(8)	S29—Ag41—O48	92.1(5)
S12—Ag9—S16	173.4(5)	S30—Ag41—S29	165.7(4)
S12—Ag10—S14	114.7(4)	S30—Ag41—O48	100.4(5)
S12—Ag10—S15	118.0(4)	S30—Ag42—S38	130.3(4)
S15—Ag10—S14	99.8(4)	O85—Ag42—S30	121.3(12)
S10—Ag11—S11	170.2(4)	O85—Ag42—S38	98.9(12)
S11—Ag12—S13	110.7(4)	S39—Ag43—S30	100.2(3)
S11—Ag12—O17	157.2(5)	S39—Ag43—O53	121.1(5)
S11—Ag12—O18	85.6(6)	O53—Ag43—S30	116.5(5)
S13—Ag12—O17	88.7(5)	O60—Ag43—S30	89.7(5)
S13—Ag12—O18	160.5(5)	O60—Ag43—S39	166.2(6)
O17—Ag12—O18	73.3(6)	O60—Ag43—O53	61.0(6)
S19—Ag13—S13	166.0(4)	O67—Ag43—S30	163.3(5)
S17—Ag14—S19	113.7(4)	O67—Ag43—S39	94.1(5)
N1ii—Ag14—S17	126.7(8)	O67—Ag43—O53	61.5(6)
N1ii—Ag14—S19	119.6(8)	O67—Ag43—O60	74.9(6)
S16—Ag15—S17	105.5(4)	S31—Ag44—S39	167.8(4)
S16—Ag15—S19	133.7(5)	S31—Ag45—S21	146.5(4)
S19—Ag15—S17	97.8(3)	N3i—Ag45—S21	103(10)
O71—Ag15—S16	104.5(12)	N3i—Ag45—S31	108(10)
O71—Ag15—S17	125.8(10)	S23—Ag46—S21	100.8(3)
O71—Ag15—S19	92.8(15)	O42—Ag46—S21	114.7(6)
S16—Ag16—S13	131.0(4)	O42—Ag46—S23	94.3(6)
S15—Ag17—S16	112.8(4)	O83—Ag46—S21	118.7(10)
S15—Ag17—O30	103.4(6)	O83—Ag46—S23	114.3(13)
S17—Ag17—S15	137.0(4)	O83—Ag46—O42	110.9(11)
S17—Ag17—S16	110.0(4)	S24—Ag47—S23	173.6(4)
S17—Ag17—O30	93.2(6)	S22—Ag48—S23	157.0(3)
O30—Ag17—S16	72.3(6)	S22—Ag49—S26	173.1(3)
S18—Ag18—S15	134.4(4)	S22—Ag49—O12	89.4(5)
S17—Ag19—S18	114.7(4)	S26—Ag49—O12	95.8(5)
O16—Ag19—S17	87.8(5)	S25—Ag50—S26	143.2(4)
O16—Ag19—S18	157.3(5)	S25—Ag50—O70	118.3(9)
S18—Ag20—O33	96.8(6)	O70—Ag50—S26	98.4(9)
S42—Ag20—S18	161.7(4)	S27—Ag51—S26	140.6(3)
S42—Ag20—O33	93.6(6)	N4—Ag51—S26	111.4(9)
S20—Ag21—S18	127.9(4)	N4—Ag51—S27	107.9(9)
N8—Ag21—S18	112.5(18)	S27—Ag52—O68	95.3(6)
N8—Ag21—S20	119(2)	S40—Ag52—S27	151.5(3)
S15—Ag22—O28	107.9(6)	S40—Ag52—O68	95.0(6)
S20—Ag22—S15	162.9(5)	S28—Ag53—S40	116.7(4)
S20—Ag22—O28	77.2(6)	S28—Ag53—O51	88.2(5)
S3—Ag23—S42	135.8(4)	O51—Ag53—S40	154.2(5)
N9iii—Ag23—S3	112.4(8)	S28—Ag54—S36	129.5(4)
N9iii—Ag23—S42	110.8(8)	S28—Ag54—S38	118.3(4)
S3—Ag24—O79	99.2(12)	S36—Ag54—S38	112.1(4)
S4—Ag24—S3	144.2(4)	S35—Ag55—S38	172.5(4)
S4—Ag24—O79	116.5(12)	S35—Ag55—O62	111.6(5)
S4—Ag25—S6	170.8(5)	S38—Ag55—O62	75.8(5)
S6—Ag26—S7	171.3(5)	S30—Ag56—S39	96.6(4)
S2—Ag27—S7	156.9(3)	S35—Ag56—S30	127.5(4)
S8—Ag28—S7	104.4(3)	S35—Ag56—S39	111.4(4)
O8—Ag28—S7	83.6(5)	O76—Ag56—S30	91.9(8)
O8—Ag28—S8	121.0(5)	O76—Ag56—S35	120.7(11)
O73—Ag28—S7	105.6(18)	O76—Ag56—S39	104.1(10)
O73—Ag28—S8	114.6(14)	S39—Ag57—S32	119.4(4)
O73—Ag28—O8	119.0(14)	N5i—Ag57—S32	102.9(11)
S10—Ag29—S8	127.3(4)	N5i—Ag57—S39	126.5(10)
N10—Ag29—S8	110.8(8)	S32—Ag58—S34	145.0(5)
N10—Ag29—S10	121.6(9)	S32—Ag58—S35	105.5(4)
S22—Ag30—S19	168.3(3)	S34—Ag58—S35	108.2(4)
S8—Ag31—S7	101.6(3)	S32—Ag59—S33	162.6(5)
S8—Ag31—O9	123.3(5)	S32—Ag59—O55	81.0(6)
S8—Ag31—O40	89.3(5)	S33—Ag59—O55	99.2(6)
O9—Ag31—S7	74.6(5)	S34—Ag60—S33	152.5(5)
O9—Ag31—O40	113.8(6)	S41—Ag61—S27	170.5(4)
O39—Ag31—S7	84.4(5)	S24—Ag62—S33	113.4(4)
O39—Ag31—S8	158.1(6)	S24—Ag62—S41	128.2(4)
O39—Ag31—O9	78.6(7)	S41—Ag62—S33	99.9(4)
O39—Ag31—O40	79.5(7)	O43—Ag62—S24	80.3(5)
O40—Ag31—S7	159.6(5)	O43—Ag62—S33	118.0(5)
S21—Ag32—S23	98.3(3)	O43—Ag62—S41	118.0(5)
S21—Ag32—O24	90.4(5)	S31—Ag63—S33	138.0(5)
O24—Ag32—S23	156.9(5)	S31—Ag63—O84	102.3(10)
O34—Ag32—S21	160.5(5)	S33—Ag63—O84	113.5(9)
O34—Ag32—S23	85.0(5)	O42—Ag63—S31	98.2(6)
O34—Ag32—O24	80.0(6)	O42—Ag63—S33	105.5(6)
O34—Ag32—O38	78.8(7)	O42—Ag63—O84	85.4(13)
O38—Ag32—S21	120.7(6)	S24—Ag64—S25	168.4(4)
O38—Ag32—S23	77.1(5)	S24—Ag64—O44	111.7(5)
O38—Ag32—O24	116.5(6)	S25—Ag64—O44	79.5(5)
S3—Ag33—S1	161.3(3)	S35—Ag65—S34	105.3(4)
O11—Ag33—S1	78.3(5)	S36—Ag65—S34	106.3(4)
O11—Ag33—S3	99.5(5)	S36—Ag65—S35	121.3(4)
O36—Ag33—S1	84.2(4)	S37—Ag66—S36	162.7(5)
O36—Ag33—S3	98.8(4)	S37—Ag67—S40	131.9(4)
O36—Ag33—O11	161.7(6)	N6—Ag67—S37	119.2(10)
O37—Ag33—S1	78.4(5)	N6—Ag67—S40	108.7(10)
O37—Ag33—S3	120.3(5)	S2—Ag68—S3	174.5(3)
O37—Ag33—O11	90.4(7)	S2—Ag68—O10	92.0(5)
O37—Ag33—O36	81.0(6)	S2—Ag68—O36	88.3(4)
S26—Ag34—S1	162.0(3)	S3—Ag68—O10	91.7(5)
O11—Ag34—S1	80.6(5)	S3—Ag68—O36	96.4(4)
O11—Ag34—S26	117.4(5)	O10—Ag68—O36	79.9(6)
O11—Ag34—O12	80.7(6)	S8—Ag69—S21	166.5(3)
O11—Ag34—O37	90.7(7)	S8—Ag69—O24	101.7(5)
O12—Ag34—S1	86.2(4)	S8—Ag69—O40	91.4(5)
O12—Ag34—S26	96.2(5)	S21—Ag69—O24	89.8(5)
O37—Ag34—S1	79.9(5)	S21—Ag69—O40	98.8(5)
O37—Ag34—S26	99.0(5)	O40—Ag69—O24	73.3(6)
O37—Ag34—O12	164.7(6)	S25—Ag70—S27	134.3(3)
O9—Ag35—S1	109.8(5)	N2—Ag70—S25	121.0(7)
O9—Ag35—O36	155.3(6)	N2—Ag70—S27	104.5(7)
O10—Ag35—S1	96.0(5)	S40—Ag71—S36	134.5(4)
O10—Ag35—O9	77.0(6)	O81—Ag71—S36	114(2)
O10—Ag35—O36	84.7(6)	O81—Ag71—S40	111(2)
O36—Ag35—S1	88.2(4)	S12—Ag72—S13	130.1(4)
Symmetry codes: (i) x+1/2, −y+3/2, z+1/2; (ii) −x+1, −y+2, −z+1; (iii) x−1/2, −y+3/2, z−1/2.
SD/Ag72c
Ag1—S9	2.408 (9)	Ag33—S16	2.598 (8)
Ag1—S26	2.349 (10)	Ag34—Ag35	3.264 (3)
Ag2—Ag3	3.113 (15)	Ag34—Ag69	3.132 (3)
Ag2—Ag54	2.981 (5)	Ag34—O14	2.40 (2)
Ag2—O31	2.535 (18)	Ag34—O17	2.45 (2)
Ag2—S8	2.668 (11)	Ag34—O26	2.355 (17)
Ag2—S11	2.670 (13)	Ag34—S1	2.913 (7)
Ag2—S13	2.63 (2)	Ag34—S2	2.571 (8)
Ag3—Ag7	2.96 (3)	Ag35—Ag36	3.143 (4)
Ag3—S12	2.335 (17)	Ag35—O11	2.516 (18)
Ag3—S13	2.208 (16)	Ag35—O15	2.398 (18)
Ag4—Ag56	3.378 (16)	Ag35—O17	2.516 (17)
Ag4—O76	2.580 (18)	Ag35—O30	2.33 (2)
Ag4—S4	2.369 (15)	Ag35—S1	2.632 (7)
Ag4—S8	2.399 (15)	Ag36—Ag39	2.908 (6)
Ag5—O39	2.59 (2)	Ag36—S20	2.373 (11)
Ag5—S12	2.384 (18)	Ag36—S30	2.458 (13)
Ag5—S15	2.367 (16)	Ag37—Ag38	3.180 (5)
Ag6—Ag8	2.862 (10)	Ag37—O11	2.447 (14)
Ag6—S12	2.949 (16)	Ag37—O30	2.366 (18)
Ag6—S15	2.506 (15)	Ag37—S6	2.455 (8)
Ag6—S18	2.811 (14)	Ag37—S30	2.900 (11)
Ag7—Ag55	2.97 (2)	Ag38—Ag39	3.296 (5)
Ag7—O39	2.40 (3)	Ag38—Ag40	2.883 (5)
Ag7—S13	2.25 (3)	Ag38—O1	2.45 (2)
Ag7—S15	2.63 (2)	Ag38—O82	2.36 (6)
Ag8—Ag57	3.118 (7)	Ag38—S6	2.768 (10)
Ag8—O41	2.584 (18)	Ag38—S30	2.545 (14)
Ag8—S12	2.536 (14)	Ag39—S4	2.399 (11)
Ag8—S18	2.646 (12)	Ag39—S30	2.389 (14)
Ag8—S24	2.460 (16)	Ag40—N1	2.34 (2)
Ag9—Ag41	2.998 (8)	Ag40—S6	2.440 (9)
Ag9—Ag69	2.956 (7)	Ag40—S23	2.441 (10)
Ag9—S2	2.381 (11)	Ag41—N12	2.27 (3)
Ag9—S24	2.541 (18)	Ag41—S2	2.512 (10)
Ag10—Ag11	2.845 (8)	Ag41—S18	2.460 (11)
Ag10—Ag29	3.027 (5)	Ag42—Ag43	3.082 (4)
Ag10—Ag71	3.338 (8)	Ag42—S5	2.407 (9)
Ag10—O63	2.52 (3)	Ag42—S18	2.391 (10)
Ag10—S17	2.696 (11)	Ag43—N4iii	2.35 (16)
Ag10—S19	2.617 (15)	Ag43—S5	2.461 (8)
Ag11—Ag12	3.766 (18)	Ag43—S15	2.566 (11)
Ag11—N5	2.34 (4)	Ag43—O77	2.59 (4)
Ag11—S17	2.469 (9)	Ag44—Ag45	3.216 (5)
Ag11—S32	2.499 (14)	Ag44—Ag58	2.911 (4)
Ag12—Ag68	3.770 (17)	Ag44—O74	2.36 (4)
Ag12—S32	2.66 (2)	Ag44—S5	2.784 (10)
Ag12—S42	1.92 (3)	Ag44—S7	2.653 (9)
Ag13—Ag15	2.88 (2)	Ag44—S25	2.460 (11)
Ag13—S42	2.40 (2)	Ag45—Ag46	2.982 (5)
Ag13—S43	2.56 (4)	Ag45—O37	2.491 (18)
Ag14—Ag15	3.37 (2)	Ag45—S25	2.413 (12)
Ag14—Ag66	2.953 (15)	Ag45—S28	2.428 (12)
Ag14—O78	2.41 (10)	Ag46—Ag47	3.181 (5)
Ag14—O79	2.47 (9)	Ag46—N14	2.32 (4)
Ag14—S35	2.68 (2)	Ag46—O75	2.58 (4)
Ag14—S36	2.52 (2)	Ag46—S7	2.483 (11)
Ag14—S42	2.89 (3)	Ag46—S28	2.511 (13)
Ag15—Ag16	2.989 (19)	Ag47—S7	2.375 (9)
Ag15—O53	2.53 (2)	Ag47—S9	2.365 (8)
Ag15—S36	2.27 (2)	Ag48—Ag49	2.997 (4)
Ag15—S43	2.34 (3)	Ag48—S9	2.356 (9)
Ag16—Ag68	3.050 (14)	Ag48—S14	2.379 (9)
Ag16—O53	2.51 (3)	Ag49—Ag51	3.330 (5)
Ag16—S39	2.55 (3)	Ag49—S14	2.413 (10)
Ag16—S43	2.20 (4)	Ag49—S28	2.415 (11)
Ag17—Ag18	2.89 (2)	Ag50—Ag51	2.973 (3)
Ag17—Ag70	2.033 (15)	Ag50—O2	2.581 (15)
Ag17—O29	2.57 (2)	Ag50—O20	2.529 (18)
Ag17—S38	2.66 (2)	Ag50—O42	2.563 (15)
Ag17—S41	2.19 (2)	Ag50—S10	2.579 (9)
Ag18—Ag19	3.252 (18)	Ag50—S14	2.596 (10)
Ag18—O47	2.47 (2)	Ag51—Ag52	3.267 (5)
Ag18—S38	2.16 (2)	Ag51—Ag54	2.945 (4)
Ag18—S40	2.438 (17)	Ag51—O69	2.37 (3)
Ag19—Ag72	3.318 (8)	Ag51—S3	2.516 (8)
Ag19—O66	2.53 (3)	Ag51—S10	2.634 (10)
Ag19—S21	2.534 (18)	Ag51—S14	2.799 (10)
Ag19—S31	2.553 (17)	Ag52—Ag54	2.906 (4)
Ag19—S38	2.52 (3)	Ag52—N8iv	2.3 (4)
Ag20—Ag68	3.127 (15)	Ag52—O68	2.60 (5)
Ag20—Ag70	2.928 (17)	Ag52—S10	2.494 (9)
Ag20—Ag71	3.320 (12)	Ag52—S11	2.604 (13)
Ag20—S27	2.26 (2)	Ag53—S10	2.395 (11)
Ag20—S39	2.42 (2)	Ag53—S23	2.376 (11)
Ag21—Ag63	3.037 (8)	Ag54—Ag55	3.063 (4)
Ag21—Ag67	3.004 (6)	Ag54—S3	2.425 (10)
Ag21—N11i	2.3 (4)	Ag54—S11	2.424 (11)
Ag21—S37	2.478 (14)	Ag55—S3	2.525 (9)
Ag21—S40	2.44 (2)	Ag55—S13	2.425 (11)
Ag22—Ag61	2.856 (15)	Ag55—S25	2.939 (11)
Ag22—Ag65	2.987 (15)	Ag56—S8	2.378 (10)
Ag22—N17ii	2.4 (5)	Ag56—S23	2.388 (10)
Ag22—S34	2.41 (3)	Ag57—S4	2.372 (11)
Ag22—S35	2.56 (3)	Ag57—S24	2.339 (15)
Ag23—Ag60	3.18 (3)	Ag58—O18	2.595 (17)
Ag23—Ag65	3.13 (3)	Ag58—O33	2.46 (2)
Ag23—S33	2.60 (3)	Ag58—S5	2.652 (8)
Ag23—S34	2.12 (4)	Ag58—S7	2.569 (9)
Ag24—Ag25	2.958 (6)	Ag59—Ag62	3.008 (4)
Ag24—N13	2.45 (4)	Ag59—O48	2.46 (2)
Ag24—S16	2.479 (10)	Ag59—O49	2.59 (3)
Ag24—S31	2.460 (14)	Ag59—O59	2.563 (19)
Ag25—Ag27	2.926 (4)	Ag59—S33	2.528 (12)
Ag25—S16	2.453 (9)	Ag59—S37	2.632 (11)
Ag25—S21	2.411 (15)	Ag60—S22	2.384 (11)
Ag26—S20	2.364 (9)	Ag60—S33	2.352 (13)
Ag26—S22	2.391 (11)	Ag61—O61	2.60 (2)
Ag27—Ag33	3.186 (3)	Ag61—S22	2.376 (13)
Ag27—O25	2.582 (18)	Ag61—S35	2.401 (17)
Ag27—O35	2.57 (2)	Ag62—Ag63	3.018 (5)
Ag27—S16	2.433 (10)	Ag62—O71	2.31 (4)
Ag27—S26	2.414 (9)	Ag62—S29	2.465 (16)
Ag28—Ag32	3.142 (4)	Ag62—S33	2.798 (11)
Ag28—Ag71	2.906 (5)	Ag62—S37	2.574 (14)
Ag28—O8	2.582 (18)	Ag63—Ag64	3.135 (7)
Ag28—S19	2.408 (13)	Ag63—S29	2.440 (15)
Ag28—S26	2.386 (11)	Ag63—S40	2.443 (15)
Ag29—Ag31	3.273 (3)	Ag64—Ag65	3.277 (6)
Ag29—O8	2.293 (17)	Ag64—S29	2.615 (13)
Ag29—O12	2.566 (18)	Ag64—S36	2.826 (19)
Ag29—O27	2.497 (18)	Ag64—S41	2.495 (15)
Ag29—S17	2.456 (9)	Ag65—O24	2.451 (18)
Ag29—S19	2.884 (10)	Ag65—S34	2.416 (17)
Ag30—O43	2.547 (18)	Ag65—S36	2.42 (2)
Ag30—S6	2.427 (9)	Ag66—O46	2.58 (2)
Ag30—S17	2.402 (9)	Ag66—S35	2.567 (18)
Ag31—Ag32	3.115 (3)	Ag66—S42	2.562 (19)
Ag31—Ag35	3.090 (3)	Ag67—S31	2.383 (13)
Ag31—Ag37	3.321 (3)	Ag67—S37	2.416 (12)
Ag31—O12	2.299 (18)	Ag68—S32	2.331 (16)
Ag31—O43	2.316 (18)	Ag68—S39	2.325 (16)
Ag31—S1	2.468 (7)	Ag69—O15	2.552 (18)
Ag32—Ag33	3.267 (3)	Ag69—O17	2.576 (18)
Ag32—O8	2.366 (19)	Ag69—S2	2.473 (11)
Ag32—O25	2.580 (19)	Ag69—S20	2.426 (11)
Ag32—O27	2.46 (2)	Ag70—O22	2.42 (2)
Ag32—O35	2.373 (18)	Ag70—S38	2.17 (3)
Ag32—S1	2.594 (7)	Ag70—S39	2.80 (2)
Ag33—Ag34	3.253 (3)	Ag71—S19	2.428 (13)
Ag33—O14	2.355 (17)	Ag71—S27	2.441 (16)
Ag33—O25	2.416 (19)	Ag72—S21	2.373 (18)
Ag33—O26	2.420 (19)	Ag72—S27	2.32 (2)
Ag33—S1	2.968 (7)
O31—Ag2—S8	89.7 (5)	O15—Ag35—O11	76.5 (5)
O31—Ag2—S11	76.9 (4)	O15—Ag35—O17	84.2 (6)
O31—Ag2—S13	111.3 (5)	O15—Ag35—S1	95.3 (5)
S8—Ag2—S11	119.4 (4)	O17—Ag35—S1	89.8 (5)
S13—Ag2—S8	113.3 (4)	O30—Ag35—O11	79.0 (5)
S13—Ag2—S11	126.8 (4)	O30—Ag35—O15	139.6 (6)
S13—Ag3—S12	157.4 (9)	O30—Ag35—O17	104.6 (7)
S4—Ag4—O76	86.0 (6)	O30—Ag35—S1	123.6 (5)
S4—Ag4—S8	149.9 (8)	S20—Ag36—S30	155.3 (4)
S8—Ag4—O76	121.7 (6)	O11—Ag37—S6	121.1 (5)
S12—Ag5—O39	99.5 (7)	O11—Ag37—S30	76.6 (5)
S15—Ag5—O39	84.1 (6)	O30—Ag37—O11	79.8 (6)
S15—Ag5—S12	153.5 (8)	O30—Ag37—S6	159.0 (5)
S15—Ag6—S12	115.7 (5)	O30—Ag37—S30	85.8 (5)
S15—Ag6—S18	119.0 (5)	S6—Ag37—S30	96.9 (3)
S18—Ag6—S12	98.4 (4)	O1—Ag38—S6	116.8 (5)
O39—Ag7—S15	82.7 (8)	O1—Ag38—S30	93.0 (5)
S13—Ag7—O39	102.4 (10)	O82—Ag38—O1	95.6 (17)
S13—Ag7—S15	142.7 (11)	O82—Ag38—S6	137.8 (14)
O41—Ag8—S18	88.0 (5)	O82—Ag38—S30	106.9 (14)
S12—Ag8—O41	94.5 (6)	S30—Ag38—S6	98.2 (3)
S12—Ag8—S18	114.6 (4)	S30—Ag39—S4	166.8 (4)
S24—Ag8—O41	77.1 (6)	N1—Ag40—S6	114.0 (9)
S24—Ag8—S12	135.4 (5)	N1—Ag40—S23	103.7 (9)
S24—Ag8—S18	108.8 (5)	S23—Ag40—S6	141.6 (3)
S2—Ag9—S24	142.3 (6)	N12—Ag41—S2	100.0 (14)
O63—Ag10—S17	118.0 (6)	N12—Ag41—S18	113.8 (15)
O63—Ag10—S19	92.9 (7)	S18—Ag41—S2	141.7 (4)
S19—Ag10—S17	101.7 (4)	S18—Ag42—S5	165.7 (3)
N5—Ag11—S17	112.4 (12)	N4iii—Ag43—S5	127 (10)
N5—Ag11—S32	104.3 (12)	N4iii—Ag43—S15	103 (10)
S17—Ag11—S32	143.2 (5)	N4iii—Ag43—O77	82 (10)
S32—Ag12—S42	167.4 (11)	S5—Ag43—S15	119.5 (3)
S42—Ag13—S43	118.8 (9)	S5—Ag43—O77	95.7 (9)
O78—Ag14—O79	52.3 (9)	S15—Ag43—O77	125.6 (12)
O78—Ag14—S35	117 (2)	O74—Ag44—S5	99.3 (9)
O78—Ag14—S36	111 (2)	O74—Ag44—S7	100.7 (10)
O78—Ag14—S42	92.5 (19)	O74—Ag44—S25	113.9 (9)
O79—Ag14—S35	77.6 (18)	S7—Ag44—S5	96.6 (3)
O79—Ag14—S36	112 (2)	S25—Ag44—S5	114.3 (4)
O79—Ag14—S42	131 (2)	S25—Ag44—S7	127.5 (4)
S35—Ag14—S42	95.2 (7)	S25—Ag45—O37	121.5 (5)
S36—Ag14—S35	122.6 (9)	S25—Ag45—S28	151.9 (4)
S36—Ag14—S42	112.7 (8)	S28—Ag45—O37	84.2 (6)
S36—Ag15—O53	113.0 (9)	N14—Ag46—O75	86 (2)
S36—Ag15—S43	159.6 (10)	N14—Ag46—S7	119 (2)
S43—Ag15—O53	85.7 (10)	N14—Ag46—S28	100.9 (18)
O53—Ag16—S39	94.5 (8)	S7—Ag46—O75	98.4 (9)
S43—Ag16—O53	89.1 (11)	S7—Ag46—S28	126.4 (3)
S43—Ag16—S39	161.3 (12)	S28—Ag46—O75	120.0 (9)
O29—Ag17—S38	112.5 (7)	S9—Ag47—S7	172.7 (3)
S41—Ag17—O29	82.5 (7)	S9—Ag48—S14	165.7 (3)
S41—Ag17—S38	147.5 (10)	S14—Ag49—S28	164.8 (4)
S38—Ag18—O47	108.3 (7)	O2—Ag50—S14	117.2 (4)
S38—Ag18—S40	171.6 (6)	O20—Ag50—O2	62.5 (5)
S40—Ag18—O47	79.6 (7)	O20—Ag50—O42	76.1 (5)
O66—Ag19—S21	75.4 (7)	O20—Ag50—S10	92.8 (4)
O66—Ag19—S31	91.7 (7)	O20—Ag50—S14	161.9 (5)
S21—Ag19—S31	112.5 (6)	O42—Ag50—O2	62.9 (6)
S38—Ag19—O66	92.6 (9)	O42—Ag50—S10	162.3 (4)
S38—Ag19—S21	126.0 (7)	O42—Ag50—S14	87.7 (4)
S38—Ag19—S31	120.4 (7)	S10—Ag50—O2	124.2 (5)
S27—Ag20—S39	164.5 (9)	S10—Ag50—S14	100.8 (3)
N11i—Ag21—S37	119 (10)	O69—Ag51—S3	124.9 (14)
N11i—Ag21—S40	113 (10)	O69—Ag51—S10	99.7 (15)
S40—Ag21—S37	126.9 (4)	O69—Ag51—S14	86.6 (9)
N17ii—Ag22—S34	116 (10)	S3—Ag51—S10	129.6 (3)
N17ii—Ag22—S35	102 (10)	S3—Ag51—S14	109.1 (3)
S34—Ag22—S35	142.3 (7)	S10—Ag51—S14	94.4 (3)
S34—Ag23—S33	148.0 (16)	N8iv—Ag52—O68	81 (8)
N13—Ag24—S16	98.0 (12)	N8iv—Ag52—S10	122 (9)
N13—Ag24—S31	107.6 (11)	N8iv—Ag52—S11	105 (10)
S31—Ag24—S16	150.4 (4)	O68—Ag52—S11	127.4 (10)
S21—Ag25—S16	149.4 (5)	S10—Ag52—O68	98.9 (8)
S20—Ag26—S22	172.7 (4)	S10—Ag52—S11	118.4 (3)
O35—Ag27—O25	81.0 (6)	S23—Ag53—S10	167.1 (3)
S16—Ag27—O25	92.5 (4)	S11—Ag54—S3	169.9 (3)
S16—Ag27—O35	89.4 (5)	S3—Ag55—S25	98.3 (3)
S26—Ag27—O25	91.5 (4)	S13—Ag55—S3	134.3 (5)
S26—Ag27—O35	95.6 (5)	S13—Ag55—S25	106.4 (5)
S26—Ag27—S16	174.0 (3)	S8—Ag56—S23	163.8 (4)
S19—Ag28—O8	87.5 (5)	S24—Ag57—S4	170.2 (4)
S26—Ag28—O8	115.7 (4)	O18—Ag58—S5	164.8 (5)
S26—Ag28—S19	153.9 (3)	O33—Ag58—O18	75.3 (6)
O8—Ag29—O12	79.2 (6)	O33—Ag58—S5	91.0 (5)
O8—Ag29—O27	78.1 (7)	O33—Ag58—S7	165.0 (4)
O8—Ag29—S17	158.6 (5)	S7—Ag58—O18	90.7 (5)
O8—Ag29—S19	82.8 (5)	S7—Ag58—S5	102.1 (3)
O12—Ag29—S19	153.6 (5)	O48—Ag59—O49	76.1 (7)
O27—Ag29—O12	116.6 (6)	O48—Ag59—O59	63.5 (7)
O27—Ag29—S19	77.8 (5)	O48—Ag59—S33	161.0 (7)
S17—Ag29—O12	89.6 (4)	O48—Ag59—S37	93.6 (6)
S17—Ag29—O27	123.3 (6)	O49—Ag59—S37	165.8 (6)
S17—Ag29—S19	100.7 (3)	O59—Ag59—O49	63.0 (7)
S6—Ag30—O43	93.6 (5)	O59—Ag59—S37	121.4 (5)
S17—Ag30—O43	95.5 (5)	S33—Ag59—O49	88.0 (6)
S17—Ag30—S6	168.3 (3)	S33—Ag59—O59	118.3 (5)
O12—Ag31—O43	84.4 (6)	S33—Ag59—S37	100.0 (4)
O12—Ag31—S1	136.6 (5)	S33—Ag60—S22	172.7 (4)
O43—Ag31—S1	139.0 (5)	S22—Ag61—O61	89.3 (6)
O8—Ag32—O25	106.9 (6)	S22—Ag61—S35	171.1 (5)
O8—Ag32—O27	77.6 (6)	S35—Ag61—O61	99.5 (7)
O8—Ag32—O35	137.8 (6)	O71—Ag62—S29	116.0 (13)
O8—Ag32—S1	121.9 (5)	O71—Ag62—S33	92.9 (10)
O25—Ag32—S1	90.7 (4)	O71—Ag62—S37	107.5 (14)
O27—Ag32—O25	151.4 (6)	S29—Ag62—S33	103.5 (4)
O27—Ag32—S1	111.2 (5)	S29—Ag62—S37	131.3 (4)
O35—Ag32—O25	84.9 (7)	S37—Ag62—S33	94.7 (4)
O35—Ag32—O27	74.5 (6)	S29—Ag63—S40	169.3 (4)
O35—Ag32—S1	97.7 (5)	S29—Ag64—S36	106.7 (5)
O14—Ag33—O25	83.7 (7)	S41—Ag64—S29	126.0 (7)
O14—Ag33—O26	87.4 (7)	S41—Ag64—S36	108.5 (8)
O14—Ag33—S1	79.8 (5)	S34—Ag65—O24	85.0 (6)
O14—Ag33—S16	121.7 (5)	S34—Ag65—S36	156.3 (7)
O25—Ag33—S1	85.6 (5)	S36—Ag65—O24	112.2 (6)
O25—Ag33—S16	92.5 (5)	S35—Ag66—O46	162.7 (6)
O26—Ag33—O25	162.6 (6)	S42—Ag66—O46	88.1 (7)
O26—Ag33—S1	78.1 (4)	S42—Ag66—S35	106.6 (7)
O26—Ag33—S16	104.9 (5)	S31—Ag67—S37	163.4 (4)
S16—Ag33—S1	158.1 (3)	S39—Ag68—S32	162.1 (7)
O14—Ag34—O17	163.7 (6)	O15—Ag69—O17	80.0 (5)
O14—Ag34—S1	80.2 (5)	S2—Ag69—O15	88.2 (5)
O14—Ag34—S2	100.7 (5)	S2—Ag69—O17	94.8 (6)
O17—Ag34—S1	84.9 (4)	S20—Ag69—O15	94.4 (5)
O17—Ag34—S2	95.5 (5)	S20—Ag69—O17	89.8 (6)
O26—Ag34—O14	87.8 (6)	S20—Ag69—S2	175.1 (3)
O26—Ag34—O17	83.3 (6)	O22—Ag70—S39	146.7 (7)
O26—Ag34—S1	80.2 (5)	S38—Ag70—O22	98.7 (8)
O26—Ag34—S2	119.0 (5)	S38—Ag70—S39	114.0 (7)
S2—Ag34—S1	160.7 (2)	S19—Ag71—S27	165.5 (6)
O11—Ag35—O17	152.2 (5)	S27—Ag72—S21	170.2 (4)
O11—Ag35—S1	111.5 (4)
Symmetry codes: (i) −x+2, −y+1, −z+1; (ii) x, y+1, z−1; (iii) x+1, y, z; (iv) −x+1, −y, −z.
